# Supplementary material for: Time series analysis of human brucellosis in mainland China by using Elman and Jordan recurrent neural networks
Source: BMC Infect Dis. 2019 May 14;19:414. doi: 10.1186/s12879-019-4028-x (PMC6518525; doi:10.1186/s12879-019-4028-x)
Supplement: Supplementary file 1 — Monthly cases of human brucellosis in Mainland China from 2004 to 2017. (XLSX 13 kb) [file 12879_2019_4028_MOESM1_ESM.xlsx]

## Sheet: 2004-2017
Table S1 Monthly cases of human brucellosis in Mainland China from 2004 to 2017
yeae	month	cases
2004	1	144
2004	2	328
2004	3	687
2004	4	1123
2004	5	1459
2004	6	2076
2004	7	2162
2004	8	1580
2004	9	935
2004	10	582
2004	11	557
2004	12	632
2005	1	484
2005	2	405
2005	3	1472
2005	4	2255
2005	5	2747
2005	6	3567
2005	7	2837
2005	8	2342
2005	9	1454
2005	10	894
2005	11	881
2005	12	712
2006	1	451
2006	2	797
2006	3	1481
2006	4	2287
2006	5	2763
2006	6	3357
2006	7	2910
2006	8	2486
2006	9	1502
2006	10	965
2006	11	877
2006	12	823
2007	1	789
2007	2	472
2007	3	1589
2007	4	2368
2007	5	2610
2007	6	3061
2007	7	2918
2007	8	2801
2007	9	1768
2007	10	1051
2007	11	1081
2007	12	1052
2008	1	837
2008	2	849
2008	3	2293
2008	4	3253
2008	5	4040
2008	6	4140
2008	7	4490
2008	8	3482
2008	9	2255
2008	10	1625
2008	11	1446
2008	12	1292
2009	1	728
2009	2	1774
2009	3	3339
2009	4	4345
2009	5	4873
2009	6	6082
2009	7	5494
2009	8	3929
2009	9	2661
2009	10	1454
2009	11	1536
2009	12	1519
2010	1	1196
2010	2	988
2010	3	3117
2010	4	3869
2010	5	4353
2010	6	5095
2010	7	5110
2010	8	3977
2010	9	2262
2010	10	1564
2010	11	1931
2010	12	2231
2011	1	1518
2011	2	1630
2011	3	4430
2011	4	6294
2011	5	5952
2011	6	5787
2011	7	4956
2011	8	4300
2011	9	2576
2011	10	1794
2011	11	2365
2011	12	2225
2012	1	1123
2012	2	2725
2012	3	4169
2012	4	4625
2012	5	5864
2012	6	5633
2012	7	4964
2012	8	4300
2012	9	2699
2012	10	1954
2012	11	2136
2012	12	2075
2013	1	2086
2013	2	1949
2013	3	4449
2013	4	5038
2013	5	6088
2013	6	5637
2013	7	5474
2013	8	4561
2013	9	3016
2013	10	2194
2013	11	2580
2013	12	3017
2014	1	2383
2014	2	2992
2014	3	4934
2014	4	6065
2014	5	7445
2014	6	7940
2014	7	8102
2014	8	6288
2014	9	4412
2014	10	3004
2014	11	3112
2014	12	3304
2015	1	3182
2015	2	2643
2015	3	5355
2015	4	6579
2015	5	7596
2015	6	7967
2015	7	7767
2015	8	6058
2015	9	4320
2015	10	2889
2015	11	3078
2015	12	3348
2016	1	2716
2016	2	2563
2016	3	4621
2016	4	5401
2016	5	6563
2016	6	6627
2016	7	5849
2016	8	5156
2016	9	3408
2016	10	2383
2016	11	2634
2016	12	2757
2017	1	1874
2017	2	2740
2017	3	4055
2017	4	4048
2017	5	4539
2017	6	5203
2017	7	4742
2017	8	4330
2017	9	2781
2017	10	1953
2017	11	2427
2017	12	2549
