# Supplementary material for: Time series analysis of human brucellosis in mainland China by using Elman and Jordan recurrent neural networks
Source: BMC Infect Dis. 2019 May 14;19:414. doi: 10.1186/s12879-019-4028-x (PMC6518525; doi:10.1186/s12879-019-4028-x)
Supplement: Supplementary file 2 — R script of the function that can fit a range of likely candidate ARIMA models automatically. (TXT 1 kb) [file 12879_2019_4028_MOESM2_ESM.txt]

# R script of the function that can fit a range of likely candidate ARIMA models automatically


# Looking for optimal parameters for arima model
get_best_arima <- function(x_ts, maxord = c(1,1,1,1,1,1))
{
  best_aic <- 1e8
  n <- length(x_ts)
  for (p in 0:maxord[1]) for(d in 1:maxord[2]) for(q in 0:maxord[3])
    for (P in 0:maxord[4]) for(D in 1:maxord[5]) for(Q in 0:maxord[6])
    {
      fit <- arima(x_ts, order = c(p,d,q), seasonal = list(order = c(P,D,Q), period = 12),method="CSS")
      fit_aic <- -2 * fit$loglik + (log(n) + 1) * length(fit$coef)
      fore <- forecast(fit)
      box <- Box.test(fit$residuals, type="Ljung-Box", lag = 18)
      print(c(p,d,q,P,D,Q))
      print(fit_aic)
      print(confint(fit))
      print(c(box[[1]],box[[3]]))
      print("*********************")
      if (fit_aic < best_aic)
      {
        best_aic <- fit_aic
        best_model <- c(p,d,q,P,D,Q)
      }
    }
  list(best_aic, best_model)
}

best_arima_elec <- get_best_arima(sqrt(model_ts), maxord = c(2,1,1,2,1,1))
print("The best arima model is:")
best_arima_elec [[2]]
